# Supplementary material for: Correlational Study of Aminopeptidase Activities between Left or Right Frontal Cortex versus the Hypothalamus, Pituitary, Adrenal Axis of Spontaneously Hypertensive Rats Treated with Hypotensive or Hypertensive Agents
Source: Int J Mol Sci. 2023 Nov 6;24(21):16007. doi: 10.3390/ijms242116007 (PMC10647763; doi:10.3390/ijms242116007)
Supplement: Supplementary file 1 [file ijms-24-16007-s001.zip]

Archive with 1 entries (1 files):
- ijms-2625983-supplementary.pdf
